# Supplementary material for: Biomimetic Red Blood Cell Membrane-Mediated Nanodrugs Loading Ursolic Acid for Targeting NSCLC Therapy
Source: Cancers (Basel). 2022 Sep 18;14(18):4520. doi: 10.3390/cancers14184520 (PMC9496832; doi:10.3390/cancers14184520)
Supplement: Supplementary file 1 [file cancers-14-04520-s001.zip]

Archive with 1 entries (1 files):
- cancers-1855416-supplementary.pdf
